# Supplementary material for: Systematic review and meta-analysis of remotely delivered interventions using self-monitoring or tailored feedback to change dietary behavior
Source: Am J Clin Nutr. 2018 Feb 26;107(2):247–56. doi: 10.1093/ajcn/nqx048 (PMC5875102; doi:10.1093/ajcn/nqx048)
Supplement: Supplemental data [file nqx048_supp.zip]

Archive with 3 entries (3 files):
- ajcn163683-file001.docx
- ajcn163683-file002.docx
- ajcn163683-file003.docx
